# Supplementary material for: A taxonomic revision of the genus Conidiobolus (Ancylistaceae, Entomophthorales): four clades including three new genera
Source: MycoKeys. 2020 Mar 30;66:55–81. doi: 10.3897/mycokeys.66.46575 (PMC7136305; doi:10.3897/mycokeys.66.46575)
Supplement: XML Treatment for Capillidium [file mycokeys.66.46575-treatment1.xml]

<!DOCTYPE tp:taxon-treatment
  PUBLIC "-//TaxonX//DTD Taxonomic Treatment Publishing DTD v0 20100105//EN" "tax-treatment-NSO.dtd">
<tp:taxon-treatment xmlns:tp="http://www.plazi.org/taxpub"><tp:treatment-meta><kwd-group><label>Taxon classification</label><kwd><named-content xmlns:xlink="http://www.w3.org/1999/xlink" content-type="kingdom">Fungi</named-content></kwd><kwd><named-content xmlns:xlink="http://www.w3.org/1999/xlink" content-type="order">Entomophthorales</named-content></kwd><kwd><named-content xmlns:xlink="http://www.w3.org/1999/xlink" content-type="family">Ancylistaceae</named-content></kwd></kwd-group><mixed-citation publication-type="journal"><person-group><name><surname>Nie</surname><given-names>Yong</given-names></name><name><surname>Yu</surname><given-names>De-Shui</given-names></name><name><surname>Wang</surname><given-names>Cheng-Fang</given-names></name><name><surname>Liu</surname><given-names>Xiao-Yong</given-names></name><name><surname>Huang</surname><given-names>Bo</given-names></name></person-group><article-title>A taxonomic revision of the genus <italic><tp:taxon-name><tp:taxon-name-part taxon-name-part-type="genus" reg="Conidiobolus">Conidiobolus</tp:taxon-name-part></tp:taxon-name></italic> (<tp:taxon-name><tp:taxon-name-part taxon-name-part-type="genus" reg="Ancylistaceae">Ancylistaceae</tp:taxon-name-part></tp:taxon-name>, <tp:taxon-name><tp:taxon-name-part taxon-name-part-type="genus" reg="Entomophthorales">Entomophthorales</tp:taxon-name-part></tp:taxon-name>): four clades including three new genera</article-title><source>MycoKeys</source><day>30</day><month>3</month><year>2020</year><volume>66</volume><fpage>55</fpage><lpage>81</lpage><pub-id pub-id-type="doi">10.3897/mycokeys.66.46575</pub-id></mixed-citation></tp:treatment-meta><tp:nomenclature><tp:taxon-name><object-id xmlns:xlink="http://www.w3.org/1999/xlink" content-type="arpha" xlink:type="simple">D46F46A3-E0E1-5C9B-AD08-2A5C10757790</object-id>
              <tp:taxon-name-part taxon-name-part-type="genus" reg="Capillidium">Capillidium</tp:taxon-name-part>
              <object-id xmlns:xlink="http://www.w3.org/1999/xlink" content-type="mycobank" xlink:type="simple">831596</object-id>
            </tp:taxon-name><tp:taxon-authority>B. Huang &amp; Y. Nie</tp:taxon-authority><tp:taxon-status xmlns:xlink="http://www.w3.org/1999/xlink" xlink:type="simple">gen. nov.</tp:taxon-status></tp:nomenclature><tp:treatment-sec sec-type="etymology" id="SECID0EA4CI"><title>Etymology.</title><p>Referring to unique ellipsoidal secondary conidia (capilliconidia).</p></tp:treatment-sec><tp:treatment-sec sec-type="type species" id="SECID0EF4CI"><title>Type species.</title><p><italic><tp:taxon-name><tp:taxon-name-part taxon-name-part-type="genus" reg="Capillidium">Capillidium</tp:taxon-name-part> <tp:taxon-name-part taxon-name-part-type="species" reg="heterosporum">heterosporum</tp:taxon-name-part></tp:taxon-name></italic> (Drechsler) B. Huang &amp; Y. Nie.</p></tp:treatment-sec><tp:treatment-sec sec-type="description" id="SECID0EW4CI"><title>Description.</title><p>Mycelia colourless. Primary conidiophores simple, bearing a single primary conidia. Primary conidia forcibly discharged multinucleate, colourless, globose, pyriform to obovoid. Two kinds of replicative conidia, the first one is similar and smaller than primary conidia, the second one (capilliconidia) arises from elongate and slender conidiophores. Zygospores present or absent, formed in axial alignment with conjugating segments, globose to subglobose, often smooth, sometimes rough, colourless or yellowish.</p></tp:treatment-sec><tp:treatment-sec sec-type="notes" id="SECID0E24CI"><title>Notes.</title><p><tp:taxon-name><tp:taxon-name-part taxon-name-part-type="genus" reg="Conidiobolus">Conidiobolus</tp:taxon-name-part> <tp:taxon-name-part taxon-name-part-type="infraspecific-rank">subgen.</tp:taxon-name-part> <tp:taxon-name-part taxon-name-part-type="subgenus" reg="Capillidium">Capillidium</tp:taxon-name-part></tp:taxon-name> Ben-Ze’ev &amp; Kenneth was firstly established to include species with capilliconidia (<xref ref-type="bibr" rid="B3">Ben-Ze’ev and Kenneth 1982</xref>). In this phylogenetic analysis, all members of the subgenus <tp:taxon-name><tp:taxon-name-part taxon-name-part-type="genus" reg="Conidiobolus"/><tp:taxon-name-part taxon-name-part-type="subgenus" reg="Capillidium">Capillidium</tp:taxon-name-part></tp:taxon-name> grouped with good support (100/1.00) and, therefore, it was raised from subgenus to genus status based on the monophyly, as well as the stability to form ellipsoidal secondary conidia (capilliconidia). In addition to capilliconidia, <italic><tp:taxon-name><tp:taxon-name-part taxon-name-part-type="genus" reg="Conidiobolus">C.</tp:taxon-name-part> <tp:taxon-name-part taxon-name-part-type="species" reg="adiaeretus">adiaeretus</tp:taxon-name-part></tp:taxon-name></italic> also produces microconidia.</p></tp:treatment-sec><ref-list><ref id="B3"><mixed-citation xmlns:xlink="http://www.w3.org/1999/xlink" xlink:type="simple"><person-group><name name-style="western"><surname>Ben-Ze’ev</surname><given-names>IS</given-names></name><name name-style="western"><surname>Kenneth</surname><given-names>RG</given-names></name></person-group> (<year>1982</year>) <article-title>Features-criteria of taxonomic value in the <italic><tp:taxon-name><tp:taxon-name-part taxon-name-part-type="genus">Entomophthorales</tp:taxon-name-part></tp:taxon-name></italic>: I. A revision of the <italic><tp:taxon-name><tp:taxon-name-part taxon-name-part-type="genus">Batkoan</tp:taxon-name-part></tp:taxon-name></italic> classification.</article-title><source>Mycotaxon</source><volume>14</volume>: <fpage>393</fpage>–<lpage>455</lpage>.</mixed-citation></ref></ref-list></tp:taxon-treatment>
