# Supplementary material for: A taxonomic revision of the genus Conidiobolus (Ancylistaceae, Entomophthorales): four clades including three new genera
Source: MycoKeys. 2020 Mar 30;66:55–81. doi: 10.3897/mycokeys.66.46575 (PMC7136305; doi:10.3897/mycokeys.66.46575)
Supplement: XML Treatment for Capillidium adiaeretum [file mycokeys.66.46575-treatment3.xml]

<!DOCTYPE tp:taxon-treatment
  PUBLIC "-//TaxonX//DTD Taxonomic Treatment Publishing DTD v0 20100105//EN" "tax-treatment-NSO.dtd">
<tp:taxon-treatment xmlns:tp="http://www.plazi.org/taxpub"><tp:treatment-meta><kwd-group><label>Taxon classification</label><kwd><named-content xmlns:xlink="http://www.w3.org/1999/xlink" content-type="kingdom">Fungi</named-content></kwd><kwd><named-content xmlns:xlink="http://www.w3.org/1999/xlink" content-type="order">Entomophthorales</named-content></kwd><kwd><named-content xmlns:xlink="http://www.w3.org/1999/xlink" content-type="family">Ancylistaceae</named-content></kwd></kwd-group><mixed-citation publication-type="journal"><person-group><name><surname>Nie</surname><given-names>Yong</given-names></name><name><surname>Yu</surname><given-names>De-Shui</given-names></name><name><surname>Wang</surname><given-names>Cheng-Fang</given-names></name><name><surname>Liu</surname><given-names>Xiao-Yong</given-names></name><name><surname>Huang</surname><given-names>Bo</given-names></name></person-group><article-title>A taxonomic revision of the genus <italic><tp:taxon-name><tp:taxon-name-part taxon-name-part-type="genus" reg="Conidiobolus">Conidiobolus</tp:taxon-name-part></tp:taxon-name></italic> (<tp:taxon-name><tp:taxon-name-part taxon-name-part-type="genus" reg="Ancylistaceae">Ancylistaceae</tp:taxon-name-part></tp:taxon-name>, <tp:taxon-name><tp:taxon-name-part taxon-name-part-type="genus" reg="Entomophthorales">Entomophthorales</tp:taxon-name-part></tp:taxon-name>): four clades including three new genera</article-title><source>MycoKeys</source><day>30</day><month>3</month><year>2020</year><volume>66</volume><fpage>55</fpage><lpage>81</lpage><pub-id pub-id-type="doi">10.3897/mycokeys.66.46575</pub-id></mixed-citation></tp:treatment-meta><tp:nomenclature><tp:taxon-name><object-id xmlns:xlink="http://www.w3.org/1999/xlink" content-type="arpha" xlink:type="simple">348681A3-0E38-5892-8481-DEEAF76FC24A</object-id>
              <tp:taxon-name-part taxon-name-part-type="genus" reg="Capillidium">Capillidium</tp:taxon-name-part>
              <tp:taxon-name-part taxon-name-part-type="species" reg="adiaeretum">adiaeretum</tp:taxon-name-part>
              <object-id xmlns:xlink="http://www.w3.org/1999/xlink" content-type="mycobank" xlink:type="simple">831602</object-id>
            </tp:taxon-name><tp:taxon-authority>(Drechsler) B. Huang &amp; Y. Nie</tp:taxon-authority><tp:taxon-status xmlns:xlink="http://www.w3.org/1999/xlink" xlink:type="simple">comb. nov.</tp:taxon-status><xref ref-type="fig" rid="F3">Figure 3</xref><tp:nomenclature-citation-list><tp:nomenclature-citation><tp:taxon-name>
                  <tp:taxon-name-part taxon-name-part-type="genus" reg="Conidiobolus">Conidiobolus</tp:taxon-name-part> <tp:taxon-name-part taxon-name-part-type="species" reg="adiaeretus">adiaeretus</tp:taxon-name-part></tp:taxon-name><comment>Drechsler, J. Wash. Acad. Sci. 43: 42 (1953). Basionym.</comment></tp:nomenclature-citation></tp:nomenclature-citation-list></tp:nomenclature><tp:treatment-sec sec-type="material" id="SECID0ENFDI"><title>Specimens examined.</title><p>China, Jiangsu Province, Nanjing City, Laoshan Forest Park, <named-content xmlns:xlink="http://www.w3.org/1999/xlink" content-type="dwc:verbatimCoordinates" xlink:type="simple"><named-content content-type="geo-json" specific-use="{&#34;type&#34;:&#34;Point&#34;,&#34;coordinates&#34;:[118.598056,32.099444]}" id="NCID0EWFDI" xlink:type="simple">32°5'58"N, 118°35'53"E</named-content></named-content>, Plant detritus, 1 Dec 2018, <italic>Y. Nie and Y. Gao, <abbrev xmlns:xlink="http://www.w3.org/1999/xlink" content-type="institution" xlink:title="Herbarium Mycologicum Academiae Sinicae, Beijing, China" id="ABBRID0E4FDI" xlink:type="simple">HMAS</abbrev> 248358</italic>, culture <italic><named-content xmlns:xlink="http://www.w3.org/1999/xlink" content-type="dwc:institutional_code" xlink:type="simple">CGMCC</named-content> 3.15888 (=<named-content xmlns:xlink="http://www.w3.org/1999/xlink" content-type="dwc:institutional_code" xlink:type="simple">RCEF</named-content> 6550)</italic>.</p></tp:treatment-sec><tp:treatment-sec sec-type="description" id="SECID0EPGDI"><title>Description.</title><p>Colonies on PDA at 25 °C after 3 d, white, reaching ca. 7–10 mm in diameter. Mycelia colourless, 3–4.5 μm wide. Primary conidiophores, colourless, unbranched and producing a single globose conidium with widening upwards; they offer a pronounced dimensional contrast with the mycelial filaments, extending to a length of 50–210 μm into the air, 3–25 μm wide. Primary conidia forcibly discharged, colourless, globose, measuring 15–45 μm in greatest length and 13–42 μm in total width, including a basal papilla 2–6 μm high and 5–17 μm wide. After discharging on to 2% water-agar, similar and smaller secondary conidia arise from primary conidia, two generations of multiple spherical units forming on the parent globose conidia Microconidia only formed from the second set, 5–12 × 9–10 μm. Capilliconidia formed readily from discharged microconidia, 16–24 × 5–6 μm. Chlamydospores formed within the substratum, colourless, globose to ellipsoidal, 13–40 × 15–45 μm.</p></tp:treatment-sec><tp:treatment-sec sec-type="notes" id="SECID0EUGDI"><title>Notes.</title><p>The species was firstly reported from America (<xref ref-type="bibr" rid="B12">Drechsler 1953a</xref>). The ex-type living culture is <named-content xmlns:xlink="http://www.w3.org/1999/xlink" content-type="dwc:institutional_code" xlink:type="simple">ATCC</named-content> 12589 isolated by <xref ref-type="bibr" rid="B12">Drechsler (1953a)</xref>. It is mainly characterised and differs from other <italic><tp:taxon-name><tp:taxon-name-part taxon-name-part-type="genus" reg="Capillidium">Capillidium</tp:taxon-name-part></tp:taxon-name></italic> species by its ability to form both microconidia and capilliconidia (<xref ref-type="bibr" rid="B6">Callaghan et al. 2000</xref>). The Chinese specimen <named-content xmlns:xlink="http://www.w3.org/1999/xlink" content-type="dwc:institutional_code" xlink:type="simple">CGMCC</named-content> 3.15888 clusters completely (100/1.00) with an isotype <abbrev xmlns:xlink="http://www.w3.org/1999/xlink" xlink:title="ARS Entomopathogenic Fungus Collection (Ithaca, U.S.A.)" id="ABBRID0EXHDI" xlink:type="simple">ARSEF</abbrev> 451 (98% sequence similarity in <abbrev xmlns:xlink="http://www.w3.org/1999/xlink" xlink:title="large subunit of nuclear ribosomal RNA genes" id="ABBRID0E2HDI" xlink:type="simple">nucLSU</abbrev>) and fits well with its morphological descriptions. It is reported in China for the first time.</p><fig id="F3" position="float" orientation="portrait"><object-id xmlns:xlink="http://www.w3.org/1999/xlink" content-type="doi" xlink:type="simple">10.3897/mycokeys.66.46575.figure3</object-id><object-id xmlns:xlink="http://www.w3.org/1999/xlink" content-type="arpha" xlink:type="simple">1ED45B57-55FD-55FA-B9A5-00B744BDDB49</object-id><label>Figure 3.</label><caption><p><italic><tp:taxon-name><tp:taxon-name-part taxon-name-part-type="genus" reg="Capillidium">Capillidium</tp:taxon-name-part> <tp:taxon-name-part taxon-name-part-type="species" reg="adiaeretum">adiaeretum</tp:taxon-name-part></tp:taxon-name></italic><bold>a</bold> colony on PDA after 3 d at 25 °C <bold>b</bold> mycelia <bold>c, d</bold> primary conidiophores bearing primary conidia <bold>e, f</bold> primary conidia <bold>g</bold> Production of secondary conidia <bold>h</bold> first stage of forming microconidia <bold>i</bold> second stage of forming microconidia <bold>j, k</bold> ellipsoidal secondary conidia arising from slender conidiophores <bold>l</bold> chlamydospores. Scale bars: 10 mm (<bold>a</bold>); 100 μm (<bold>b</bold>); 20 μm (<bold>c–l</bold>).</p></caption><graphic xmlns:xlink="http://www.w3.org/1999/xlink" xlink:href="mycokeys-66-055-g003.jpg" position="float" orientation="portrait" xlink:type="simple" id="oo_395594.jpg"><uri content-type="original_file" xlink:type="simple">https://binary.pensoft.net/fig/395594</uri></graphic></fig></tp:treatment-sec><ref-list><ref id="B12"><mixed-citation xmlns:xlink="http://www.w3.org/1999/xlink" xlink:type="simple"><person-group><name name-style="western"><surname>Drechsler</surname><given-names>C</given-names></name></person-group> (<year>1953a</year>) <article-title>Three new species of <italic><tp:taxon-name><tp:taxon-name-part taxon-name-part-type="genus">Conidiobolus</tp:taxon-name-part></tp:taxon-name></italic> isolated from leaf mold.</article-title><source>Journal of the Washington Academy of Science</source><volume>43</volume>(<issue>2</issue>): <fpage>29</fpage>–<lpage>34</lpage>.</mixed-citation></ref><ref id="B6"><mixed-citation xmlns:xlink="http://www.w3.org/1999/xlink" xlink:type="simple"><person-group><name name-style="western"><surname>Callaghan</surname><given-names>AA</given-names></name><name name-style="western"><surname>Waters</surname><given-names>SD</given-names></name><name name-style="western"><surname>Manning</surname><given-names>RJ</given-names></name></person-group> (<year>2000</year>) <article-title>Alternative repetitional conidia in <italic><tp:taxon-name><tp:taxon-name-part taxon-name-part-type="genus">Conidiobolus</tp:taxon-name-part> <tp:taxon-name-part taxon-name-part-type="species">adiaeretus</tp:taxon-name-part></tp:taxon-name></italic>: development and germination.</article-title><source>Mycological Research</source><volume>104</volume>: <fpage>1270</fpage>–<lpage>1275</lpage>. <ext-link xlink:type="simple" ext-link-type="doi" xlink:href="10.1017/S0953756200003063">https://doi.org/10.1017/S0953756200003063</ext-link></mixed-citation></ref></ref-list></tp:taxon-treatment>
