# Supplementary material for: A taxonomic revision of the genus Conidiobolus (Ancylistaceae, Entomophthorales): four clades including three new genera
Source: MycoKeys. 2020 Mar 30;66:55–81. doi: 10.3897/mycokeys.66.46575 (PMC7136305; doi:10.3897/mycokeys.66.46575)
Supplement: XML Treatment for Conidiobolus coronatus [file mycokeys.66.46575-treatment6.xml]

<!DOCTYPE tp:taxon-treatment
  PUBLIC "-//TaxonX//DTD Taxonomic Treatment Publishing DTD v0 20100105//EN" "tax-treatment-NSO.dtd">
<tp:taxon-treatment xmlns:tp="http://www.plazi.org/taxpub"><tp:treatment-meta><kwd-group><label>Taxon classification</label><kwd><named-content xmlns:xlink="http://www.w3.org/1999/xlink" content-type="kingdom">Fungi</named-content></kwd><kwd><named-content xmlns:xlink="http://www.w3.org/1999/xlink" content-type="order">Entomophthorales</named-content></kwd><kwd><named-content xmlns:xlink="http://www.w3.org/1999/xlink" content-type="family">Ancylistaceae</named-content></kwd></kwd-group><mixed-citation publication-type="journal"><person-group><name><surname>Nie</surname><given-names>Yong</given-names></name><name><surname>Yu</surname><given-names>De-Shui</given-names></name><name><surname>Wang</surname><given-names>Cheng-Fang</given-names></name><name><surname>Liu</surname><given-names>Xiao-Yong</given-names></name><name><surname>Huang</surname><given-names>Bo</given-names></name></person-group><article-title>A taxonomic revision of the genus <italic><tp:taxon-name><tp:taxon-name-part taxon-name-part-type="genus" reg="Conidiobolus">Conidiobolus</tp:taxon-name-part></tp:taxon-name></italic> (<tp:taxon-name><tp:taxon-name-part taxon-name-part-type="genus" reg="Ancylistaceae">Ancylistaceae</tp:taxon-name-part></tp:taxon-name>, <tp:taxon-name><tp:taxon-name-part taxon-name-part-type="genus" reg="Entomophthorales">Entomophthorales</tp:taxon-name-part></tp:taxon-name>): four clades including three new genera</article-title><source>MycoKeys</source><day>30</day><month>3</month><year>2020</year><volume>66</volume><fpage>55</fpage><lpage>81</lpage><pub-id pub-id-type="doi">10.3897/mycokeys.66.46575</pub-id></mixed-citation></tp:treatment-meta><tp:nomenclature><tp:taxon-name><object-id xmlns:xlink="http://www.w3.org/1999/xlink" content-type="arpha" xlink:type="simple">C501E77E-6761-514E-8E81-5DC66636ED0F</object-id>
              <tp:taxon-name-part taxon-name-part-type="genus" reg="Conidiobolus">Conidiobolus</tp:taxon-name-part>
              <tp:taxon-name-part taxon-name-part-type="species" reg="coronatus">coronatus</tp:taxon-name-part>
              <object-id xmlns:xlink="http://www.w3.org/1999/xlink" content-type="mycobank" xlink:type="simple">283037</object-id>
            </tp:taxon-name><tp:taxon-authority>(Costantin) A. Batko, Entomophaga, Mémoires hors série 2: 129 (1964)</tp:taxon-authority><xref ref-type="fig" rid="F4">Figure 4</xref><tp:nomenclature-citation-list><tp:nomenclature-citation><tp:taxon-name>
                  <tp:taxon-name-part taxon-name-part-type="genus" reg="Boudierella">Boudierella</tp:taxon-name-part> <tp:taxon-name-part taxon-name-part-type="species" reg="coronata">coronata</tp:taxon-name-part></tp:taxon-name><comment>Costantin, Bull. Soc. mycol. Fr. 13: 40 (1897). Basionym.</comment></tp:nomenclature-citation><tp:nomenclature-citation><tp:taxon-name>
                  <tp:taxon-name-part taxon-name-part-type="genus" reg="Delacroixia">Delacroixia</tp:taxon-name-part> <tp:taxon-name-part taxon-name-part-type="species" reg="coronata">coronata</tp:taxon-name-part></tp:taxon-name><comment>(Costantin) Sacc. &amp; P. Syd., Syll. fung. (Abellini) 14(1): 457 (1899).</comment></tp:nomenclature-citation><tp:nomenclature-citation><tp:taxon-name>
                  <tp:taxon-name-part taxon-name-part-type="genus" reg="Entomophthora">Entomophthora</tp:taxon-name-part> <tp:taxon-name-part taxon-name-part-type="species" reg="coronata">coronata</tp:taxon-name-part></tp:taxon-name><comment>(Costantin) Kevorkian, J. Agric. Univ. Puerto Rico 21(2): 191 (1937).</comment></tp:nomenclature-citation><tp:nomenclature-citation><tp:taxon-name>
                  <tp:taxon-name-part taxon-name-part-type="genus" reg="Conidiobolus"/>
                  <tp:taxon-name-part taxon-name-part-type="species" reg="villosus"/>
                </tp:taxon-name><comment>= <tp:taxon-name><tp:taxon-name-part taxon-name-part-type="genus" reg="Conidiobolus">Conidiobolus</tp:taxon-name-part> <tp:taxon-name-part taxon-name-part-type="species" reg="villosus">villosus</tp:taxon-name-part></tp:taxon-name> G.W. Martin, Bot. Gaz. 80(3): 317 (1925). </comment></tp:nomenclature-citation></tp:nomenclature-citation-list></tp:nomenclature><tp:treatment-sec sec-type="material" id="SECID0EFYDI"><title>Specimens examined.</title><p>China, Shandong Province, Plant detritus, 20 Mar 2009, <italic>C.F. Wang, <named-content xmlns:xlink="http://www.w3.org/1999/xlink" content-type="dwc:institutional_code" xlink:type="simple">RCEF</named-content> 4518</italic>.</p></tp:treatment-sec><tp:treatment-sec sec-type="description" id="SECID0ETYDI"><title>Description.</title><p>Colonies grown on PDA for 3 d at 21 °C, reaching ca. 65 mm in diameter. Mycelia colourless, 8–20 μm wide. Primary conidiophores, positively phototropic, colourless, unbranched and producing a single globose conidium, extending to a length of 53–287 μm into the air, 7.5–20.5 μm wide. Primary conidia forcibly discharged, colourless, globose, measuring 36–52 μm in greatest width and 42–65 μm in total length, including a basal papilla 12–18 μm high and 6.5–14 μm wide. After discharging on to 2% water-agar, similar and smaller secondary conidia arise from primary conidia. Microconidia produced readily from primary conidia, globose or almond-shaped, 13–19 × 11–15 μm. Villose spores formed after 4–5 d, globose, 20–42 μm.</p></tp:treatment-sec><tp:treatment-sec sec-type="notes" id="SECID0EYYDI"><title>Notes.</title><p>The ex-type living culture is <named-content xmlns:xlink="http://www.w3.org/1999/xlink" content-type="dwc:institutional_code" xlink:type="simple">ATCC</named-content> 28691 (United States, Louisiana, Plant detritus, 3 January 1972). Due to the absence of molecular data of ex-type strain <named-content xmlns:xlink="http://www.w3.org/1999/xlink" content-type="dwc:institutional_code" xlink:type="simple">ATCC</named-content> 28691, the molecular data of the authentic strain <abbrev xmlns:xlink="http://www.w3.org/1999/xlink" content-type="institution" xlink:title="ARS Culture Collection (Peoria, U.S.A)" id="ABBRID0EIZDI" xlink:type="simple">NRRL</abbrev> 28638, which has been applied in many other phylogenetic analysis (<xref ref-type="bibr" rid="B34">James et al. 2006</xref>; <xref ref-type="bibr" rid="B40">Liu and Voigt 2011</xref>; <xref ref-type="bibr" rid="B28">Gryganskyi et al. 2012</xref>; <xref ref-type="bibr" rid="B64">Tretter et al. 2014</xref>; <xref ref-type="bibr" rid="B55">Spatafora et al. 2016</xref>), was used in this study instead. The monotypic genus <italic><tp:taxon-name><tp:taxon-name-part taxon-name-part-type="genus" reg="Delacroixia">Delacroixia</tp:taxon-name-part></tp:taxon-name></italic> was typified by <italic><tp:taxon-name><tp:taxon-name-part taxon-name-part-type="genus" reg="Delacroixia">D.</tp:taxon-name-part> <tp:taxon-name-part taxon-name-part-type="species" reg="coronata">coronata</tp:taxon-name-part></tp:taxon-name></italic> which was transferred from an ascomycete <italic><tp:taxon-name><tp:taxon-name-part taxon-name-part-type="genus" reg="Boudierella">Boudierella</tp:taxon-name-part> <tp:taxon-name-part taxon-name-part-type="species" reg="coronata">coronata</tp:taxon-name-part></tp:taxon-name></italic> Costantin (<xref ref-type="bibr" rid="B8">Costantin 1897</xref>; <xref ref-type="bibr" rid="B53">Saccardo and Sydow 1899</xref>). After that, it was reclassified as a subgenus of <italic><tp:taxon-name><tp:taxon-name-part taxon-name-part-type="genus" reg="Conidiobolus">Conidiobolus</tp:taxon-name-part></tp:taxon-name></italic>, namely <italic><tp:taxon-name><tp:taxon-name-part taxon-name-part-type="genus" reg="Conidiobolus">Conidiobolus</tp:taxon-name-part></tp:taxon-name></italic> sub. <italic><tp:taxon-name><tp:taxon-name-part taxon-name-part-type="genus" reg="Delacroixia">Delacroixia</tp:taxon-name-part></tp:taxon-name></italic> (Sacc. &amp; P. Syd.) Tyrrell &amp; MacLeod to define all those <italic><tp:taxon-name><tp:taxon-name-part taxon-name-part-type="genus" reg="Conidiobolus">Conidiobolus</tp:taxon-name-part></tp:taxon-name></italic> species capable of forming microspores and, consequently, <italic><tp:taxon-name><tp:taxon-name-part taxon-name-part-type="genus" reg="Delacroixia">D.</tp:taxon-name-part> <tp:taxon-name-part taxon-name-part-type="species" reg="coronata">coronata</tp:taxon-name-part></tp:taxon-name></italic> was recombined as <italic><tp:taxon-name><tp:taxon-name-part taxon-name-part-type="genus" reg="Conidiobolus">C.</tp:taxon-name-part> <tp:taxon-name-part taxon-name-part-type="species" reg="coronatus">coronatus</tp:taxon-name-part></tp:taxon-name></italic> (<xref ref-type="bibr" rid="B66">Tyrrell and MacLeod 1972</xref>; <xref ref-type="bibr" rid="B3">Ben-Ze’ev and Kenneth 1982</xref>).</p><fig id="F4" position="float" orientation="portrait"><object-id xmlns:xlink="http://www.w3.org/1999/xlink" content-type="doi" xlink:type="simple">10.3897/mycokeys.66.46575.figure4</object-id><object-id xmlns:xlink="http://www.w3.org/1999/xlink" content-type="arpha" xlink:type="simple">0DE74037-068A-518D-A599-C9BE5A317E2C</object-id><label>Figure 4.</label><caption><p><italic><tp:taxon-name><tp:taxon-name-part taxon-name-part-type="genus" reg="Conidiobolus">Conidiobolus</tp:taxon-name-part> <tp:taxon-name-part taxon-name-part-type="species" reg="coronatus">coronatus</tp:taxon-name-part></tp:taxon-name></italic><bold>a</bold> colony on PDA after 3 d at 21 °C <bold>b</bold> primary conidia <bold>c</bold> production of secondary conidia <bold>d, e</bold> primary conidiophores bearing primary conidia <bold>f, g</bold> microconidia <bold>h</bold> villose spores. Scale bars: 10 mm (<bold>a</bold>); 20 μm (<bold>b–h</bold>).</p></caption><graphic xmlns:xlink="http://www.w3.org/1999/xlink" xlink:href="mycokeys-66-055-g004.jpg" position="float" orientation="portrait" xlink:type="simple" id="oo_395595.jpg"><uri content-type="original_file" xlink:type="simple">https://binary.pensoft.net/fig/395595</uri></graphic></fig></tp:treatment-sec><ref-list><ref id="B34"><mixed-citation xmlns:xlink="http://www.w3.org/1999/xlink" xlink:type="simple"><person-group><name name-style="western"><surname>James</surname><given-names>TY</given-names></name><name name-style="western"><surname>Kau</surname><given-names>F</given-names></name><name name-style="western"><surname>Schoch</surname><given-names>C</given-names></name><name name-style="western"><surname>Matheny</surname><given-names>PB</given-names></name><name name-style="western"><surname>Hofstetter</surname><given-names>V</given-names></name><name name-style="western"><surname>Cox</surname><given-names>CJ</given-names></name><name name-style="western"><surname>Celio</surname><given-names>G</given-names></name><name name-style="western"><surname>Geuidan</surname><given-names>C</given-names></name><name name-style="western"><surname>Fraker</surname><given-names>E</given-names></name><name name-style="western"><surname>Miadlikowska</surname><given-names>J</given-names></name><name name-style="western"><surname>Lumbsch</surname><given-names>HT</given-names></name><name name-style="western"><surname>Rauhut</surname><given-names>A</given-names></name><name name-style="western"><surname>Reeb</surname><given-names>V</given-names></name><name name-style="western"><surname>Arnold</surname><given-names>AE</given-names></name><name name-style="western"><surname>Amtoft</surname><given-names>A</given-names></name><name name-style="western"><surname>Stajich</surname><given-names>JE</given-names></name><name name-style="western"><surname>Hosaka</surname><given-names>K</given-names></name><name name-style="western"><surname>Sung</surname><given-names>GH</given-names></name><name name-style="western"><surname>Johnson</surname><given-names>D</given-names></name><name name-style="western"><surname>O’Rourke</surname><given-names>B</given-names></name><name name-style="western"><surname>Crockett</surname><given-names>M</given-names></name><name name-style="western"><surname>Binder</surname><given-names>M</given-names></name><name name-style="western"><surname>Curtis</surname><given-names>JM</given-names></name><name name-style="western"><surname>Slot</surname><given-names>JC</given-names></name><name name-style="western"><surname>Wang</surname><given-names>Z</given-names></name><name name-style="western"><surname>Wilson</surname><given-names>AW</given-names></name><name name-style="western"><surname>Schüßler</surname><given-names>A</given-names></name><name name-style="western"><surname>Longcore</surname><given-names>JE</given-names></name><name name-style="western"><surname>O’Donnell</surname><given-names>K</given-names></name><name name-style="western"><surname>Mozley-Standridge</surname><given-names>S</given-names></name><name name-style="western"><surname>Porter</surname><given-names>D</given-names></name><name name-style="western"><surname>Letcher</surname><given-names>PM</given-names></name><name name-style="western"><surname>Powell</surname><given-names>MJ</given-names></name><name name-style="western"><surname>Taylor</surname><given-names>JW</given-names></name><name name-style="western"><surname>White</surname><given-names>MW</given-names></name><name name-style="western"><surname>Grith</surname><given-names>GW</given-names></name><name name-style="western"><surname>Davies</surname><given-names>DR</given-names></name><name name-style="western"><surname>Humber</surname><given-names>RA</given-names></name><name name-style="western"><surname>Morton</surname><given-names>JB</given-names></name><name name-style="western"><surname>Sugiyama</surname><given-names>J</given-names></name><name name-style="western"><surname>Rossman</surname><given-names>A</given-names></name><name name-style="western"><surname>Rogers</surname><given-names>JD</given-names></name><name name-style="western"><surname>Pfister</surname><given-names>DH</given-names></name><name name-style="western"><surname>Hewitt</surname><given-names>D</given-names></name><name name-style="western"><surname>Hansen</surname><given-names>K</given-names></name><name name-style="western"><surname>Hambleton</surname><given-names>S</given-names></name><name name-style="western"><surname>Shoemaker</surname><given-names>RA</given-names></name><name name-style="western"><surname>Kohlmeyer</surname><given-names>J</given-names></name><name name-style="western"><surname>Volkmann-Kohlmeyer</surname><given-names>B</given-names></name><name name-style="western"><surname>Spotts</surname><given-names>RA</given-names></name><name name-style="western"><surname>Serdani</surname><given-names>M</given-names></name><name name-style="western"><surname>Crous</surname><given-names>PW</given-names></name><name name-style="western"><surname>Hughes</surname><given-names>KW</given-names></name><name name-style="western"><surname>Matsuura</surname><given-names>K</given-names></name><name name-style="western"><surname>Langer</surname><given-names>E</given-names></name><name name-style="western"><surname>Langer</surname><given-names>G</given-names></name><name name-style="western"><surname>Untereiner</surname><given-names>WA</given-names></name><name name-style="western"><surname>Lücking</surname><given-names>R</given-names></name><name name-style="western"><surname>Büdel</surname><given-names>B</given-names></name><name name-style="western"><surname>Geiser</surname><given-names>DM</given-names></name><name name-style="western"><surname>Aptroot</surname><given-names>A</given-names></name><name name-style="western"><surname>Diederich</surname><given-names>P</given-names></name><name name-style="western"><surname>Schmitt</surname><given-names>I</given-names></name><name name-style="western"><surname>Schultz</surname><given-names>M</given-names></name><name name-style="western"><surname>Yahr</surname><given-names>R</given-names></name><name name-style="western"><surname>Hibbett</surname><given-names>DS</given-names></name><name name-style="western"><surname>Lutzoni</surname><given-names>F</given-names></name><name name-style="western"><surname>McLaughlin</surname><given-names>DJ</given-names></name><name name-style="western"><surname>Spatafora</surname><given-names>JW</given-names></name><name name-style="western"><surname>Vilgalys</surname><given-names>R</given-names></name></person-group> (<year>2006</year>) <article-title>Reconstructing the early evolution of <tp:taxon-name><tp:taxon-name-part taxon-name-part-type="genus">Fungi</tp:taxon-name-part></tp:taxon-name> using a six-gene phylogeny.</article-title><source>Nature</source><volume>443</volume>: <fpage>818</fpage>–<lpage>822</lpage>. <ext-link xlink:type="simple" ext-link-type="doi" xlink:href="10.1038/nature05110">https://doi.org/10.1038/nature05110</ext-link></mixed-citation></ref><ref id="B40"><mixed-citation xmlns:xlink="http://www.w3.org/1999/xlink" xlink:type="simple"><person-group><name name-style="western"><surname>Liu</surname><given-names>XY</given-names></name><name name-style="western"><surname>Voigt</surname><given-names>K</given-names></name></person-group> (<year>2011</year>) <article-title>Molecular Characters of Zygomycetous <tp:taxon-name><tp:taxon-name-part taxon-name-part-type="genus">Fungi</tp:taxon-name-part></tp:taxon-name>.</article-title> In: <person-group><name name-style="western"><surname>Gherbawy</surname><given-names>Y</given-names></name><name name-style="western"><surname>Voigt</surname><given-names>K</given-names></name></person-group> (<role>Eds</role>) <issue-title>Molecular Identification of Fungi.</issue-title><source>Springer-Verlag, Heidelberg, Berlin</source>, <fpage>461</fpage>–<lpage>488</lpage>. <ext-link xlink:type="simple" ext-link-type="doi" xlink:href="10.1007/978-3-642-05042-8_20">https://doi.org/10.1007/978-3-642-05042-8_20</ext-link></mixed-citation></ref><ref id="B28"><mixed-citation xmlns:xlink="http://www.w3.org/1999/xlink" xlink:type="simple"><person-group><name name-style="western"><surname>Gryganskyi</surname><given-names>AP</given-names></name><name name-style="western"><surname>Humber</surname><given-names>RA</given-names></name><name name-style="western"><surname>Smith</surname><given-names>ME</given-names></name><name name-style="western"><surname>Miadlikovska</surname><given-names>J</given-names></name><name name-style="western"><surname>Wu</surname><given-names>S</given-names></name><name name-style="western"><surname>Voigt</surname><given-names>K</given-names></name><name name-style="western"><surname>Walther</surname><given-names>G</given-names></name><name name-style="western"><surname>Anishchenko</surname><given-names>IM</given-names></name><name name-style="western"><surname>Vilgalys</surname><given-names>R</given-names></name></person-group> (<year>2012</year>) <article-title>Molecular phylogeny of the <italic><tp:taxon-name><tp:taxon-name-part taxon-name-part-type="genus">Entomophthoromycota</tp:taxon-name-part></tp:taxon-name></italic>.</article-title><source>Molecular Phylogenetics and Evolution</source><volume>65</volume>: <fpage>682</fpage>–<lpage>694</lpage>. <ext-link xlink:type="simple" ext-link-type="doi" xlink:href="10.1016/j.ympev.2012.07.026">https://doi.org/10.1016/j.ympev.2012.07.026</ext-link></mixed-citation></ref><ref id="B64"><mixed-citation xmlns:xlink="http://www.w3.org/1999/xlink" xlink:type="simple"><person-group><name name-style="western"><surname>Tretter</surname><given-names>ED</given-names></name><name name-style="western"><surname>Johnson</surname><given-names>EM</given-names></name><name name-style="western"><surname>Benny</surname><given-names>GL</given-names></name><name name-style="western"><surname>Lichtwardt</surname><given-names>RW</given-names></name><name name-style="western"><surname>Wang</surname><given-names>Y</given-names></name><name name-style="western"><surname>Kandel</surname><given-names>P</given-names></name><name name-style="western"><surname>Novak</surname><given-names>SJ</given-names></name><name name-style="western"><surname>Smith</surname><given-names>JF</given-names></name><name name-style="western"><surname>White</surname><given-names>MM</given-names></name></person-group> (<year>2014</year>) <article-title>An eight-gene molecular phylogeny of the <italic><tp:taxon-name><tp:taxon-name-part taxon-name-part-type="genus">Kickxellomycotina</tp:taxon-name-part></tp:taxon-name></italic>, including the first phylogenetic placement of <italic><tp:taxon-name><tp:taxon-name-part taxon-name-part-type="genus">Asellariales</tp:taxon-name-part></tp:taxon-name></italic>.</article-title><source>Mycologia</source><volume>106</volume>(<issue>5</issue>): <fpage>912</fpage>–<lpage>935</lpage>. <ext-link xlink:type="simple" ext-link-type="doi" xlink:href="10.3852/13-253">https://doi.org/10.3852/13-253</ext-link></mixed-citation></ref><ref id="B55"><mixed-citation xmlns:xlink="http://www.w3.org/1999/xlink" xlink:type="simple"><person-group><name name-style="western"><surname>Spatafora</surname><given-names>JW</given-names></name><name name-style="western"><surname>Chang</surname><given-names>Y</given-names></name><name name-style="western"><surname>Benny</surname><given-names>GL</given-names></name><name name-style="western"><surname>Lazarus</surname><given-names>K</given-names></name><name name-style="western"><surname>Smith</surname><given-names>ME</given-names></name><name name-style="western"><surname>Berbee</surname><given-names>ML</given-names></name><name name-style="western"><surname>Bonito</surname><given-names>G</given-names></name><name name-style="western"><surname>Corradi</surname><given-names>N</given-names></name><name name-style="western"><surname>Grigoriev</surname><given-names>I</given-names></name><name name-style="western"><surname>Gryganskyi</surname><given-names>A</given-names></name><name name-style="western"><surname>James</surname><given-names>TY</given-names></name><name name-style="western"><surname>O’Donnell</surname><given-names>K</given-names></name><name name-style="western"><surname>Roberson</surname><given-names>RW</given-names></name><name name-style="western"><surname>Taylor</surname><given-names>TN</given-names></name><name name-style="western"><surname>Uehling</surname><given-names>J</given-names></name><name name-style="western"><surname>Vilgalys</surname><given-names>R</given-names></name><name name-style="western"><surname>White</surname><given-names>MM</given-names></name><name name-style="western"><surname>Stajich</surname><given-names>JE</given-names></name></person-group> (<year>2016</year>) <article-title>A phylum-level phylogenetic classification of zygomycete fungi based on genome-scale data.</article-title><source>Mycologia</source><volume>108</volume>(<issue>5</issue>): <fpage>1028</fpage>–<lpage>1046</lpage>. <ext-link xlink:type="simple" ext-link-type="doi" xlink:href="10.3852/16-042">https://doi.org/10.3852/16-042</ext-link></mixed-citation></ref><ref id="B8"><mixed-citation xmlns:xlink="http://www.w3.org/1999/xlink" xlink:type="simple"><person-group><name name-style="western"><surname>Costantin</surname><given-names>J</given-names></name></person-group> (<year>1897</year>) <article-title>Sur une entomophthoree nouvelle.</article-title><source>Bulletin de la Societe Mycologique de France</source><volume>13</volume>: <fpage>38</fpage>–<lpage>43</lpage>.</mixed-citation></ref><ref id="B53"><mixed-citation xmlns:xlink="http://www.w3.org/1999/xlink" xlink:type="simple"><person-group><name name-style="western"><surname>Saccardo</surname><given-names>PA</given-names></name><name name-style="western"><surname>Sydow</surname><given-names>P</given-names></name></person-group> (<year>1899</year>) <article-title><tp:taxon-name><tp:taxon-name-part taxon-name-part-type="genus">Delacroixia</tp:taxon-name-part></tp:taxon-name> Sacc. et Syd.</article-title><source>Sylloge Fungorum</source><volume>14</volume>: <fpage>1</fpage>–<lpage>457</lpage>.</mixed-citation></ref><ref id="B66"><mixed-citation xmlns:xlink="http://www.w3.org/1999/xlink" xlink:type="simple"><person-group><name name-style="western"><surname>Tyrrell</surname><given-names>D</given-names></name><name name-style="western"><surname>MacLeod</surname><given-names>DM</given-names></name></person-group> (<year>1972</year>) <article-title>A taxonomic proposal regarding <italic><tp:taxon-name><tp:taxon-name-part taxon-name-part-type="genus">Delacroixia</tp:taxon-name-part> <tp:taxon-name-part taxon-name-part-type="species">coronata</tp:taxon-name-part></tp:taxon-name></italic> (<italic><tp:taxon-name><tp:taxon-name-part taxon-name-part-type="genus">Entomophthoraceae</tp:taxon-name-part></tp:taxon-name></italic>).</article-title><source>Journal of Invertebrate Pathology</source><volume>20</volume>(<issue>1</issue>): <fpage>11</fpage>–<lpage>13</lpage>. <ext-link xlink:type="simple" ext-link-type="doi" xlink:href="10.1016/0022-2011(72)90074-2">https://doi.org/10.1016/0022-2011(72)90074-2</ext-link></mixed-citation></ref><ref id="B3"><mixed-citation xmlns:xlink="http://www.w3.org/1999/xlink" xlink:type="simple"><person-group><name name-style="western"><surname>Ben-Ze’ev</surname><given-names>IS</given-names></name><name name-style="western"><surname>Kenneth</surname><given-names>RG</given-names></name></person-group> (<year>1982</year>) <article-title>Features-criteria of taxonomic value in the <italic><tp:taxon-name><tp:taxon-name-part taxon-name-part-type="genus">Entomophthorales</tp:taxon-name-part></tp:taxon-name></italic>: I. A revision of the <italic><tp:taxon-name><tp:taxon-name-part taxon-name-part-type="genus">Batkoan</tp:taxon-name-part></tp:taxon-name></italic> classification.</article-title><source>Mycotaxon</source><volume>14</volume>: <fpage>393</fpage>–<lpage>455</lpage>.</mixed-citation></ref></ref-list></tp:taxon-treatment>
