# Supplementary material for: A taxonomic revision of the genus Conidiobolus (Ancylistaceae, Entomophthorales): four clades including three new genera
Source: MycoKeys. 2020 Mar 30;66:55–81. doi: 10.3897/mycokeys.66.46575 (PMC7136305; doi:10.3897/mycokeys.66.46575)
Supplement: XML Treatment for Conidiobolus iuxtagenitus [file mycokeys.66.46575-treatment7.xml]

<!DOCTYPE tp:taxon-treatment
  PUBLIC "-//TaxonX//DTD Taxonomic Treatment Publishing DTD v0 20100105//EN" "tax-treatment-NSO.dtd">
<tp:taxon-treatment xmlns:tp="http://www.plazi.org/taxpub"><tp:treatment-meta><kwd-group><label>Taxon classification</label><kwd><named-content xmlns:xlink="http://www.w3.org/1999/xlink" content-type="kingdom">Fungi</named-content></kwd><kwd><named-content xmlns:xlink="http://www.w3.org/1999/xlink" content-type="order">Entomophthorales</named-content></kwd><kwd><named-content xmlns:xlink="http://www.w3.org/1999/xlink" content-type="family">Ancylistaceae</named-content></kwd></kwd-group><mixed-citation publication-type="journal"><person-group><name><surname>Nie</surname><given-names>Yong</given-names></name><name><surname>Yu</surname><given-names>De-Shui</given-names></name><name><surname>Wang</surname><given-names>Cheng-Fang</given-names></name><name><surname>Liu</surname><given-names>Xiao-Yong</given-names></name><name><surname>Huang</surname><given-names>Bo</given-names></name></person-group><article-title>A taxonomic revision of the genus <italic><tp:taxon-name><tp:taxon-name-part taxon-name-part-type="genus" reg="Conidiobolus">Conidiobolus</tp:taxon-name-part></tp:taxon-name></italic> (<tp:taxon-name><tp:taxon-name-part taxon-name-part-type="genus" reg="Ancylistaceae">Ancylistaceae</tp:taxon-name-part></tp:taxon-name>, <tp:taxon-name><tp:taxon-name-part taxon-name-part-type="genus" reg="Entomophthorales">Entomophthorales</tp:taxon-name-part></tp:taxon-name>): four clades including three new genera</article-title><source>MycoKeys</source><day>30</day><month>3</month><year>2020</year><volume>66</volume><fpage>55</fpage><lpage>81</lpage><pub-id pub-id-type="doi">10.3897/mycokeys.66.46575</pub-id></mixed-citation></tp:treatment-meta><tp:nomenclature><tp:taxon-name><object-id xmlns:xlink="http://www.w3.org/1999/xlink" content-type="arpha" xlink:type="simple">2BC62ED2-2D2F-5A03-82F3-B6D6572047FA</object-id>
              <tp:taxon-name-part taxon-name-part-type="genus" reg="Conidiobolus">Conidiobolus</tp:taxon-name-part>
              <tp:taxon-name-part taxon-name-part-type="species" reg="iuxtagenitus">iuxtagenitus</tp:taxon-name-part>
              <object-id xmlns:xlink="http://www.w3.org/1999/xlink" content-type="mycobank" xlink:type="simple">135617</object-id>
            </tp:taxon-name><tp:taxon-authority>S.D. Waters &amp; Callaghan, Mycol. Res. 93(2): 223 (1989)</tp:taxon-authority><xref ref-type="fig" rid="F5">Figure 5a–g</xref></tp:nomenclature><tp:treatment-sec sec-type="material" id="SECID0EU6DI"><title>Specimens examined.</title><p>China, Anhui Province, Plant detritus, 8 Nov 2008, <italic>C.F. Wang, <named-content xmlns:xlink="http://www.w3.org/1999/xlink" content-type="dwc:institutional_code" xlink:type="simple">RCEF</named-content> 4445</italic>.</p></tp:treatment-sec><tp:treatment-sec sec-type="description" id="SECID0EDAAK"><title>Description.</title><p>Colonies on PDA at 21 °C after 3 d white, flat, slow-growing, reaching ca. 13 mm in diameter. Mycelia colourless, 5.5–11 μm wide. Primary conidiophores, positively phototropic, arising from hyphal segments, colourless, 28–75 × 7.5–10 μm, unbranched and producing a single globose conidium. Primary conidia forcibly discharged, globose, 27–37 × 21–28 μm, with a basal papilla 6–10 μm wide. Secondary conidia arising from primary conidia, similar to, but smaller than the primary ones, forcibly discharged. Tertiary conidium fusiform arising from primary conidia, 30–45 × 16–22 μm. Zygospores in a position separated by a short beak near a lateral conjugation, globose to subglobose, smooth, 21–25 × 17–24 μm, with a 1–2 μm thick wall.</p></tp:treatment-sec><tp:treatment-sec sec-type="notes" id="SECID0EIAAK"><title>Notes.</title><p>The ex-type living culture is <abbrev xmlns:xlink="http://www.w3.org/1999/xlink" xlink:title="ARS Entomopathogenic Fungus Collection (Ithaca, U.S.A.)" id="ABBRID0EOAAK" xlink:type="simple">ARSEF</abbrev> 6378 (United Kingdom, Staffordshire, Plant detritus, 31 October 1983, M. F. Smith).</p><fig id="F5" position="float" orientation="portrait"><object-id xmlns:xlink="http://www.w3.org/1999/xlink" content-type="doi" xlink:type="simple">10.3897/mycokeys.66.46575.figure5</object-id><object-id xmlns:xlink="http://www.w3.org/1999/xlink" content-type="arpha" xlink:type="simple">11357A0A-9F3F-559B-86CC-9009894488D2</object-id><label>Figure 5.</label><caption><p><bold>a–g</bold><italic><tp:taxon-name><tp:taxon-name-part taxon-name-part-type="genus" reg="Conidiobolus">Conidiobolus</tp:taxon-name-part> <tp:taxon-name-part taxon-name-part-type="species" reg="iuxtagenitus">iuxtagenitus</tp:taxon-name-part></tp:taxon-name></italic><bold>h</bold><italic><tp:taxon-name><tp:taxon-name-part taxon-name-part-type="genus" reg="Conidiobolus">Conidiobolus</tp:taxon-name-part> <tp:taxon-name-part taxon-name-part-type="species" reg="khandalensis">khandalensis</tp:taxon-name-part></tp:taxon-name></italic><bold>a</bold> colony on PDA after 3 d at 21 °C <bold>b</bold> primary conidiophores bearing primary conidia <bold>c</bold> primary conidia <bold>d</bold> tertiary fusiform conidium from a globose spore <bold>e</bold> zygospore formation with the beak almost emptied of protoplasm <bold>f</bold> production of secondary conidia <bold>g</bold> zygospores <bold>h</bold> microconidia produced from global conidia. Scale bars: 10 mm (<bold>a</bold>); 20 μm (<bold>b–h</bold>).</p></caption><graphic xmlns:xlink="http://www.w3.org/1999/xlink" xlink:href="mycokeys-66-055-g005.jpg" position="float" orientation="portrait" xlink:type="simple" id="oo_395596.jpg"><uri content-type="original_file" xlink:type="simple">https://binary.pensoft.net/fig/395596</uri></graphic></fig></tp:treatment-sec></tp:taxon-treatment>
