# Supplementary material for: A taxonomic revision of the genus Conidiobolus (Ancylistaceae, Entomophthorales): four clades including three new genera
Source: MycoKeys. 2020 Mar 30;66:55–81. doi: 10.3897/mycokeys.66.46575 (PMC7136305; doi:10.3897/mycokeys.66.46575)
Supplement: XML Treatment for Conidiobolus khandalensis [file mycokeys.66.46575-treatment8.xml]

<!DOCTYPE tp:taxon-treatment
  PUBLIC "-//TaxonX//DTD Taxonomic Treatment Publishing DTD v0 20100105//EN" "tax-treatment-NSO.dtd">
<tp:taxon-treatment xmlns:tp="http://www.plazi.org/taxpub"><tp:treatment-meta><kwd-group><label>Taxon classification</label><kwd><named-content xmlns:xlink="http://www.w3.org/1999/xlink" content-type="kingdom">Fungi</named-content></kwd><kwd><named-content xmlns:xlink="http://www.w3.org/1999/xlink" content-type="order">Entomophthorales</named-content></kwd><kwd><named-content xmlns:xlink="http://www.w3.org/1999/xlink" content-type="family">Ancylistaceae</named-content></kwd></kwd-group><mixed-citation publication-type="journal"><person-group><name><surname>Nie</surname><given-names>Yong</given-names></name><name><surname>Yu</surname><given-names>De-Shui</given-names></name><name><surname>Wang</surname><given-names>Cheng-Fang</given-names></name><name><surname>Liu</surname><given-names>Xiao-Yong</given-names></name><name><surname>Huang</surname><given-names>Bo</given-names></name></person-group><article-title>A taxonomic revision of the genus <italic><tp:taxon-name><tp:taxon-name-part taxon-name-part-type="genus" reg="Conidiobolus">Conidiobolus</tp:taxon-name-part></tp:taxon-name></italic> (<tp:taxon-name><tp:taxon-name-part taxon-name-part-type="genus" reg="Ancylistaceae">Ancylistaceae</tp:taxon-name-part></tp:taxon-name>, <tp:taxon-name><tp:taxon-name-part taxon-name-part-type="genus" reg="Entomophthorales">Entomophthorales</tp:taxon-name-part></tp:taxon-name>): four clades including three new genera</article-title><source>MycoKeys</source><day>30</day><month>3</month><year>2020</year><volume>66</volume><fpage>55</fpage><lpage>81</lpage><pub-id pub-id-type="doi">10.3897/mycokeys.66.46575</pub-id></mixed-citation></tp:treatment-meta><tp:nomenclature><tp:taxon-name><object-id xmlns:xlink="http://www.w3.org/1999/xlink" content-type="arpha" xlink:type="simple">E009E85B-7E6F-59CA-A1AA-BC7893AB6585</object-id>
              <tp:taxon-name-part taxon-name-part-type="genus" reg="Conidiobolus">Conidiobolus</tp:taxon-name-part>
              <tp:taxon-name-part taxon-name-part-type="species" reg="khandalensis">khandalensis</tp:taxon-name-part>
              <object-id xmlns:xlink="http://www.w3.org/1999/xlink" content-type="mycobank" xlink:type="simple">328754</object-id>
            </tp:taxon-name><tp:taxon-authority>Sriniv. &amp; Thirum., Mycologia 54(6): 692 (1963) [1962]</tp:taxon-authority><xref ref-type="fig" rid="F5">Figure 5h</xref></tp:nomenclature><tp:treatment-sec sec-type="material" id="SECID0EZDAK"><title>Specimens examined.</title><p>India, Khandala, Dec. 1961, <italic>Srinivasan and Thirumalachar, <named-content xmlns:xlink="http://www.w3.org/1999/xlink" content-type="dwc:institutional_code" xlink:type="simple">ATCC</named-content> 15162</italic>.</p></tp:treatment-sec><tp:treatment-sec sec-type="description" id="SECID0EHEAK"><title>Description.</title><p>Refer to <xref ref-type="bibr" rid="B58">Srinivasan and Thirumalachar (1962b)</xref>. Microconidia produced from global conidia on the 2% water-agar at 16 °C (Fig. <xref ref-type="fig" rid="F5">5h</xref>).</p></tp:treatment-sec><tp:treatment-sec sec-type="notes" id="SECID0EVEAK"><title>Notes.</title><p>According to the original morphological description (<xref ref-type="bibr" rid="B58">Srinivasan and Thirumalachar 1962b</xref>) and the re-examination by <xref ref-type="bibr" rid="B38">King (1977)</xref>, microconidia have not been reported. However, we observed the microconidia produced from global conidia on 2% water-agar at 16 °C. Moreover, this specimen was located in the <italic><tp:taxon-name><tp:taxon-name-part taxon-name-part-type="genus" reg="Conidiobolus">Conidiobolus</tp:taxon-name-part></tp:taxon-name></italic> lineage (Figure <xref ref-type="fig" rid="F1">1</xref>) which was supported by our morphological analyses.</p></tp:treatment-sec><tp:treatment-sec><!--Section generated to contain objects referenced in tp:taxon-treatment.--><fig id="F5" position="float" orientation="portrait"><object-id xmlns:xlink="http://www.w3.org/1999/xlink" content-type="doi" xlink:type="simple">10.3897/mycokeys.66.46575.figure5</object-id><object-id xmlns:xlink="http://www.w3.org/1999/xlink" content-type="arpha" xlink:type="simple">11357A0A-9F3F-559B-86CC-9009894488D2</object-id><label>Figure 5.</label><caption><p><bold>a–g</bold><italic><tp:taxon-name><tp:taxon-name-part taxon-name-part-type="genus" reg="Conidiobolus">Conidiobolus</tp:taxon-name-part> <tp:taxon-name-part taxon-name-part-type="species" reg="iuxtagenitus">iuxtagenitus</tp:taxon-name-part></tp:taxon-name></italic><bold>h</bold><italic><tp:taxon-name><tp:taxon-name-part taxon-name-part-type="genus" reg="Conidiobolus">Conidiobolus</tp:taxon-name-part> <tp:taxon-name-part taxon-name-part-type="species" reg="khandalensis">khandalensis</tp:taxon-name-part></tp:taxon-name></italic><bold>a</bold> colony on PDA after 3 d at 21 °C <bold>b</bold> primary conidiophores bearing primary conidia <bold>c</bold> primary conidia <bold>d</bold> tertiary fusiform conidium from a globose spore <bold>e</bold> zygospore formation with the beak almost emptied of protoplasm <bold>f</bold> production of secondary conidia <bold>g</bold> zygospores <bold>h</bold> microconidia produced from global conidia. Scale bars: 10 mm (<bold>a</bold>); 20 μm (<bold>b–h</bold>).</p></caption><graphic xmlns:xlink="http://www.w3.org/1999/xlink" xlink:href="mycokeys-66-055-g005.jpg" position="float" orientation="portrait" xlink:type="simple" id="oo_395596.jpg"><uri content-type="original_file" xlink:type="simple">https://binary.pensoft.net/fig/395596</uri></graphic></fig><fig id="F1" position="float" orientation="portrait"><object-id xmlns:xlink="http://www.w3.org/1999/xlink" content-type="doi" xlink:type="simple">10.3897/mycokeys.66.46575.figure1</object-id><object-id xmlns:xlink="http://www.w3.org/1999/xlink" content-type="arpha" xlink:type="simple">34FA8451-4E8E-57FF-88EE-301F31C17811</object-id><label>Figure 1.</label><caption><p>Phylogenetic tree constructed by maximum likelihood analyses of <abbrev xmlns:xlink="http://www.w3.org/1999/xlink" xlink:title="large subunit of nuclear ribosomal RNA genes" id="ABBRID0EKXCI" xlink:type="simple">nucLSU</abbrev>, <abbrev xmlns:xlink="http://www.w3.org/1999/xlink" xlink:title="small subunit of nuclear ribosomal RNA genes" id="ABBRID0EOXCI" xlink:type="simple">nucSSU</abbrev>, EF-1α and <abbrev xmlns:xlink="http://www.w3.org/1999/xlink" xlink:title="mitochondrial ribosomal RNA genes" id="ABBRID0ESXCI" xlink:type="simple">mtSSU</abbrev> sequences for <italic><tp:taxon-name><tp:taxon-name-part taxon-name-part-type="genus" reg="Entomophthoromycotina">Entomophthoromycotina</tp:taxon-name-part></tp:taxon-name></italic>, with some chytrid and mucoralean fungi as outgroups. Three new genera and one Chinese new record are shown in red. Maximum likelihood bootstrap values (≥ 50%) / Bayesian posterior probabilities (≥ 0.50) of main clades are indicated along branches. Scale bar indicates substitutions per site.</p></caption><graphic xmlns:xlink="http://www.w3.org/1999/xlink" xlink:href="mycokeys-66-055-g001.jpg" position="float" orientation="portrait" xlink:type="simple" id="oo_395592.jpg"><uri content-type="original_file" xlink:type="simple">https://binary.pensoft.net/fig/395592</uri></graphic></fig></tp:treatment-sec><ref-list><ref id="B58"><mixed-citation xmlns:xlink="http://www.w3.org/1999/xlink" xlink:type="simple"><person-group><name name-style="western"><surname>Srinivasan</surname><given-names>MC</given-names></name><name name-style="western"><surname>Thirumalachar</surname><given-names>MJ</given-names></name></person-group> (<year>1962b</year>) <article-title>Studies on species of <italic><tp:taxon-name><tp:taxon-name-part taxon-name-part-type="genus">Conidiobolus</tp:taxon-name-part></tp:taxon-name></italic> from India-III.</article-title><source>Mycologia</source><volume>54</volume>(<issue>6</issue>): <fpage>685</fpage>–<lpage>693</lpage>. <ext-link xlink:type="simple" ext-link-type="doi" xlink:href="10.2307/3756504">https://doi.org/10.2307/3756504</ext-link></mixed-citation></ref><ref id="B38"><mixed-citation xmlns:xlink="http://www.w3.org/1999/xlink" xlink:type="simple"><person-group><name name-style="western"><surname>King</surname><given-names>DS</given-names></name></person-group> (<year>1977</year>) <article-title>Systematics of <tp:taxon-name><tp:taxon-name-part taxon-name-part-type="genus">Conidiobolus</tp:taxon-name-part> (<tp:taxon-name-part taxon-name-part-type="subgenus">Entomophthorales</tp:taxon-name-part>)</tp:taxon-name> using numerical taxonomy III. Descriptions of recognized species.</article-title><source>Canadian Journal of Botany</source><volume>55</volume>: <fpage>718</fpage>–<lpage>729</lpage>. <ext-link xlink:type="simple" ext-link-type="doi" xlink:href="10.1139/b77-086">https://doi.org/10.1139/b77-086</ext-link></mixed-citation></ref></ref-list></tp:taxon-treatment>
