# Supplementary material for: A taxonomic revision of the genus Conidiobolus (Ancylistaceae, Entomophthorales): four clades including three new genera
Source: MycoKeys. 2020 Mar 30;66:55–81. doi: 10.3897/mycokeys.66.46575 (PMC7136305; doi:10.3897/mycokeys.66.46575)
Supplement: XML Treatment for Microconidiobolus [file mycokeys.66.46575-treatment9.xml]

<!DOCTYPE tp:taxon-treatment
  PUBLIC "-//TaxonX//DTD Taxonomic Treatment Publishing DTD v0 20100105//EN" "tax-treatment-NSO.dtd">
<tp:taxon-treatment xmlns:tp="http://www.plazi.org/taxpub"><tp:treatment-meta><kwd-group><label>Taxon classification</label><kwd><named-content xmlns:xlink="http://www.w3.org/1999/xlink" content-type="kingdom">Fungi</named-content></kwd><kwd><named-content xmlns:xlink="http://www.w3.org/1999/xlink" content-type="order">Entomophthorales</named-content></kwd><kwd><named-content xmlns:xlink="http://www.w3.org/1999/xlink" content-type="family">Ancylistaceae</named-content></kwd></kwd-group><mixed-citation publication-type="journal"><person-group><name><surname>Nie</surname><given-names>Yong</given-names></name><name><surname>Yu</surname><given-names>De-Shui</given-names></name><name><surname>Wang</surname><given-names>Cheng-Fang</given-names></name><name><surname>Liu</surname><given-names>Xiao-Yong</given-names></name><name><surname>Huang</surname><given-names>Bo</given-names></name></person-group><article-title>A taxonomic revision of the genus <italic><tp:taxon-name><tp:taxon-name-part taxon-name-part-type="genus" reg="Conidiobolus">Conidiobolus</tp:taxon-name-part></tp:taxon-name></italic> (<tp:taxon-name><tp:taxon-name-part taxon-name-part-type="genus" reg="Ancylistaceae">Ancylistaceae</tp:taxon-name-part></tp:taxon-name>, <tp:taxon-name><tp:taxon-name-part taxon-name-part-type="genus" reg="Entomophthorales">Entomophthorales</tp:taxon-name-part></tp:taxon-name>): four clades including three new genera</article-title><source>MycoKeys</source><day>30</day><month>3</month><year>2020</year><volume>66</volume><fpage>55</fpage><lpage>81</lpage><pub-id pub-id-type="doi">10.3897/mycokeys.66.46575</pub-id></mixed-citation></tp:treatment-meta><tp:nomenclature><tp:taxon-name><object-id xmlns:xlink="http://www.w3.org/1999/xlink" content-type="arpha" xlink:type="simple">744CDD7E-6E4B-56B4-BF10-59FE98E3F107</object-id>
              <tp:taxon-name-part taxon-name-part-type="genus" reg="Microconidiobolus">Microconidiobolus</tp:taxon-name-part>
              <object-id xmlns:xlink="http://www.w3.org/1999/xlink" content-type="mycobank" xlink:type="simple">831597</object-id>
            </tp:taxon-name><tp:taxon-authority>B. Huang &amp; Y. Nie</tp:taxon-authority><tp:taxon-status xmlns:xlink="http://www.w3.org/1999/xlink" xlink:type="simple">gen. nov.</tp:taxon-status></tp:nomenclature><tp:treatment-sec sec-type="etymology" id="SECID0ESGAK"><title>Etymology.</title><p>Referring to small discharged primary conidia.</p></tp:treatment-sec><tp:treatment-sec sec-type="type species" id="SECID0EXGAK"><title>Type species.</title><p><italic><tp:taxon-name><tp:taxon-name-part taxon-name-part-type="genus" reg="Microconidiobolus">Microconidiobolus</tp:taxon-name-part> <tp:taxon-name-part taxon-name-part-type="species" reg="paulus">paulus</tp:taxon-name-part></tp:taxon-name></italic> (Drechsler) B. Huang &amp; Y. Nie.</p></tp:treatment-sec><tp:treatment-sec sec-type="description" id="SECID0EIHAK"><title>Description.</title><p>Mycelia colourless. Primary conidiophores simple and short, bearing a single primary conidia. Primary conidia forcibly discharged, multinucleate, colourless, globose to obovoid, usually small, mostly less than 20 μm. Only globose replicative conidia produced, similar and smaller than primary conidia. Chlamydospores globose, formed terminally on hyphae or from globose cells by thickening of the wall. Zygospores formed in axial alignment with two conjugating segments, globose to ellipsoidal, smooth and yellowish.</p></tp:treatment-sec><tp:treatment-sec sec-type="notes" id="SECID0ENHAK"><title>Notes.</title><p>This genus includes three species producing smaller primary conidia (mostly less than 20 μm) without microspores or capilliconidia compared to other <italic><tp:taxon-name><tp:taxon-name-part taxon-name-part-type="genus" reg="Conidiobolus">Conidiobolus</tp:taxon-name-part></tp:taxon-name></italic> spp. These three species are <italic><tp:taxon-name><tp:taxon-name-part taxon-name-part-type="genus" reg="Conidiobolus">C.</tp:taxon-name-part> <tp:taxon-name-part taxon-name-part-type="species" reg="nodosus">nodosus</tp:taxon-name-part></tp:taxon-name></italic>, <italic><tp:taxon-name><tp:taxon-name-part taxon-name-part-type="genus" reg="Conidiobolus">C.</tp:taxon-name-part> <tp:taxon-name-part taxon-name-part-type="species" reg="paulus">paulus</tp:taxon-name-part></tp:taxon-name></italic> and <italic><tp:taxon-name><tp:taxon-name-part taxon-name-part-type="genus" reg="Conidiobolus">C.</tp:taxon-name-part> <tp:taxon-name-part taxon-name-part-type="species" reg="terrestris">terrestris</tp:taxon-name-part></tp:taxon-name></italic>. According to the taxonomic scheme of <italic><tp:taxon-name><tp:taxon-name-part taxon-name-part-type="genus" reg="Conidiobolus">Conidiobolus</tp:taxon-name-part></tp:taxon-name></italic> by <xref ref-type="bibr" rid="B38">King (1977)</xref>, <italic><tp:taxon-name><tp:taxon-name-part taxon-name-part-type="genus" reg="Conidiobolus">C.</tp:taxon-name-part> <tp:taxon-name-part taxon-name-part-type="species" reg="undulatus">undulatus</tp:taxon-name-part></tp:taxon-name></italic> is a synonym of <italic><tp:taxon-name><tp:taxon-name-part taxon-name-part-type="genus" reg="Conidiobolus">C.</tp:taxon-name-part> <tp:taxon-name-part taxon-name-part-type="species" reg="paulus">paulus</tp:taxon-name-part></tp:taxon-name></italic>, which is supported herein by molecular evidence (Figure <xref ref-type="fig" rid="F1">1</xref>). However, the phylogeny does not support <italic><tp:taxon-name><tp:taxon-name-part taxon-name-part-type="genus" reg="Conidiobolus">C.</tp:taxon-name-part> <tp:taxon-name-part taxon-name-part-type="species" reg="nodosus">nodosus</tp:taxon-name-part></tp:taxon-name></italic> and <italic><tp:taxon-name><tp:taxon-name-part taxon-name-part-type="genus" reg="Conidiobolus">C.</tp:taxon-name-part> <tp:taxon-name-part taxon-name-part-type="species" reg="terrestris">terrestris</tp:taxon-name-part></tp:taxon-name></italic> as synonyms of <italic><tp:taxon-name><tp:taxon-name-part taxon-name-part-type="genus" reg="Conidiobolus">C.</tp:taxon-name-part> <tp:taxon-name-part taxon-name-part-type="species" reg="lachnodes">lachnodes</tp:taxon-name-part></tp:taxon-name></italic>, since the former two were located in clade IV and the latter in clade II (Figure <xref ref-type="fig" rid="F1">1</xref>). Therefore, we accept the taxonomic status at species level for <italic><tp:taxon-name><tp:taxon-name-part taxon-name-part-type="genus" reg="Conidiobolus">C.</tp:taxon-name-part> <tp:taxon-name-part taxon-name-part-type="species" reg="nodosus">nodosus</tp:taxon-name-part></tp:taxon-name></italic> and <italic><tp:taxon-name><tp:taxon-name-part taxon-name-part-type="genus" reg="Conidiobolus">C.</tp:taxon-name-part> <tp:taxon-name-part taxon-name-part-type="species" reg="terrestris">terrestris</tp:taxon-name-part></tp:taxon-name></italic>, based on the morphological and phylogenetic analyses.</p></tp:treatment-sec><tp:treatment-sec><!--Section generated to contain objects referenced in tp:taxon-treatment.--><fig id="F1" position="float" orientation="portrait"><object-id xmlns:xlink="http://www.w3.org/1999/xlink" content-type="doi" xlink:type="simple">10.3897/mycokeys.66.46575.figure1</object-id><object-id xmlns:xlink="http://www.w3.org/1999/xlink" content-type="arpha" xlink:type="simple">34FA8451-4E8E-57FF-88EE-301F31C17811</object-id><label>Figure 1.</label><caption><p>Phylogenetic tree constructed by maximum likelihood analyses of <abbrev xmlns:xlink="http://www.w3.org/1999/xlink" xlink:title="large subunit of nuclear ribosomal RNA genes" id="ABBRID0EKXCI" xlink:type="simple">nucLSU</abbrev>, <abbrev xmlns:xlink="http://www.w3.org/1999/xlink" xlink:title="small subunit of nuclear ribosomal RNA genes" id="ABBRID0EOXCI" xlink:type="simple">nucSSU</abbrev>, EF-1α and <abbrev xmlns:xlink="http://www.w3.org/1999/xlink" xlink:title="mitochondrial ribosomal RNA genes" id="ABBRID0ESXCI" xlink:type="simple">mtSSU</abbrev> sequences for <italic><tp:taxon-name><tp:taxon-name-part taxon-name-part-type="genus" reg="Entomophthoromycotina">Entomophthoromycotina</tp:taxon-name-part></tp:taxon-name></italic>, with some chytrid and mucoralean fungi as outgroups. Three new genera and one Chinese new record are shown in red. Maximum likelihood bootstrap values (≥ 50%) / Bayesian posterior probabilities (≥ 0.50) of main clades are indicated along branches. Scale bar indicates substitutions per site.</p></caption><graphic xmlns:xlink="http://www.w3.org/1999/xlink" xlink:href="mycokeys-66-055-g001.jpg" position="float" orientation="portrait" xlink:type="simple" id="oo_395592.jpg"><uri content-type="original_file" xlink:type="simple">https://binary.pensoft.net/fig/395592</uri></graphic></fig></tp:treatment-sec><ref-list><ref id="B38"><mixed-citation xmlns:xlink="http://www.w3.org/1999/xlink" xlink:type="simple"><person-group><name name-style="western"><surname>King</surname><given-names>DS</given-names></name></person-group> (<year>1977</year>) <article-title>Systematics of <tp:taxon-name><tp:taxon-name-part taxon-name-part-type="genus">Conidiobolus</tp:taxon-name-part> (<tp:taxon-name-part taxon-name-part-type="subgenus">Entomophthorales</tp:taxon-name-part>)</tp:taxon-name> using numerical taxonomy III. Descriptions of recognized species.</article-title><source>Canadian Journal of Botany</source><volume>55</volume>: <fpage>718</fpage>–<lpage>729</lpage>. <ext-link xlink:type="simple" ext-link-type="doi" xlink:href="10.1139/b77-086">https://doi.org/10.1139/b77-086</ext-link></mixed-citation></ref></ref-list></tp:taxon-treatment>
