# Supplementary material for: A taxonomic revision of the genus Conidiobolus (Ancylistaceae, Entomophthorales): four clades including three new genera
Source: MycoKeys. 2020 Mar 30;66:55–81. doi: 10.3897/mycokeys.66.46575 (PMC7136305; doi:10.3897/mycokeys.66.46575)
Supplement: XML Treatment for Microconidiobolus paulus [file mycokeys.66.46575-treatment10.xml]

<!DOCTYPE tp:taxon-treatment
  PUBLIC "-//TaxonX//DTD Taxonomic Treatment Publishing DTD v0 20100105//EN" "tax-treatment-NSO.dtd">
<tp:taxon-treatment xmlns:tp="http://www.plazi.org/taxpub"><tp:treatment-meta><kwd-group><label>Taxon classification</label><kwd><named-content xmlns:xlink="http://www.w3.org/1999/xlink" content-type="kingdom">Fungi</named-content></kwd><kwd><named-content xmlns:xlink="http://www.w3.org/1999/xlink" content-type="order">Entomophthorales</named-content></kwd><kwd><named-content xmlns:xlink="http://www.w3.org/1999/xlink" content-type="family">Ancylistaceae</named-content></kwd></kwd-group><mixed-citation publication-type="journal"><person-group><name><surname>Nie</surname><given-names>Yong</given-names></name><name><surname>Yu</surname><given-names>De-Shui</given-names></name><name><surname>Wang</surname><given-names>Cheng-Fang</given-names></name><name><surname>Liu</surname><given-names>Xiao-Yong</given-names></name><name><surname>Huang</surname><given-names>Bo</given-names></name></person-group><article-title>A taxonomic revision of the genus <italic><tp:taxon-name><tp:taxon-name-part taxon-name-part-type="genus" reg="Conidiobolus">Conidiobolus</tp:taxon-name-part></tp:taxon-name></italic> (<tp:taxon-name><tp:taxon-name-part taxon-name-part-type="genus" reg="Ancylistaceae">Ancylistaceae</tp:taxon-name-part></tp:taxon-name>, <tp:taxon-name><tp:taxon-name-part taxon-name-part-type="genus" reg="Entomophthorales">Entomophthorales</tp:taxon-name-part></tp:taxon-name>): four clades including three new genera</article-title><source>MycoKeys</source><day>30</day><month>3</month><year>2020</year><volume>66</volume><fpage>55</fpage><lpage>81</lpage><pub-id pub-id-type="doi">10.3897/mycokeys.66.46575</pub-id></mixed-citation></tp:treatment-meta><tp:nomenclature><tp:taxon-name><object-id xmlns:xlink="http://www.w3.org/1999/xlink" content-type="arpha" xlink:type="simple">E2B29A52-D392-543D-A5BF-D98B97B87E44</object-id>
              <tp:taxon-name-part taxon-name-part-type="genus" reg="Microconidiobolus">Microconidiobolus</tp:taxon-name-part>
              <tp:taxon-name-part taxon-name-part-type="species" reg="paulus">paulus</tp:taxon-name-part>
              <object-id xmlns:xlink="http://www.w3.org/1999/xlink" content-type="mycobank" xlink:type="simple">831605</object-id>
            </tp:taxon-name><tp:taxon-authority>(Drechsler) B. Huang &amp; Y. Nie</tp:taxon-authority><tp:taxon-status xmlns:xlink="http://www.w3.org/1999/xlink" xlink:type="simple">comb. nov.</tp:taxon-status><tp:nomenclature-citation-list><tp:nomenclature-citation><tp:taxon-name>
                  <tp:taxon-name-part taxon-name-part-type="genus" reg="Conidiobolus">Conidiobolus</tp:taxon-name-part> <tp:taxon-name-part taxon-name-part-type="species" reg="paulus">paulus</tp:taxon-name-part></tp:taxon-name><comment>Drechsler, Bull. Torrey bot. Club. 84: 269 (1957). Basionym.</comment></tp:nomenclature-citation><tp:nomenclature-citation><tp:taxon-name>
                  <tp:taxon-name-part taxon-name-part-type="genus" reg="Conidiobolus"/>
                  <tp:taxon-name-part taxon-name-part-type="species" reg="undulatus"/>
                </tp:taxon-name><comment>= <tp:taxon-name><tp:taxon-name-part taxon-name-part-type="genus" reg="Conidiobolus">Conidiobolus</tp:taxon-name-part> <tp:taxon-name-part taxon-name-part-type="species" reg="undulatus">undulatus</tp:taxon-name-part></tp:taxon-name> Drechsler, Bull. Torrey bot. Club. 84: 275 (1957). </comment></tp:nomenclature-citation><tp:nomenclature-citation><tp:taxon-name>
                  <tp:taxon-name-part taxon-name-part-type="genus" reg="Conidiobolus"/>
                  <tp:taxon-name-part taxon-name-part-type="species" reg="parvus"/>
                </tp:taxon-name><comment>= <tp:taxon-name><tp:taxon-name-part taxon-name-part-type="genus" reg="Conidiobolus">Conidiobolus</tp:taxon-name-part> <tp:taxon-name-part taxon-name-part-type="species" reg="parvus">parvus</tp:taxon-name-part></tp:taxon-name> Drechsler, Bull. Torrey bot. Club. 89: 233 (1962). </comment></tp:nomenclature-citation></tp:nomenclature-citation-list></tp:nomenclature><tp:treatment-sec sec-type="description" id="SECID0EKOAK"><title>Description.</title><p>Refer to <xref ref-type="bibr" rid="B19">Drechsler (1957a)</xref>.</p></tp:treatment-sec><tp:treatment-sec sec-type="notes" id="SECID0EUOAK"><title>Notes.</title><p>The ex-type living culture is <named-content xmlns:xlink="http://www.w3.org/1999/xlink" content-type="dwc:institutional_code" xlink:type="simple">ATCC</named-content> 12942 (United States, Wisconsin, 18 November 1954, Drechsler).</p></tp:treatment-sec><ref-list><ref id="B19"><mixed-citation xmlns:xlink="http://www.w3.org/1999/xlink" xlink:type="simple"><person-group><name name-style="western"><surname>Drechsler</surname><given-names>C</given-names></name></person-group> (<year>1957a</year>) <article-title>Two small species of <italic><tp:taxon-name><tp:taxon-name-part taxon-name-part-type="genus">Conidiobolus</tp:taxon-name-part></tp:taxon-name></italic> forming lateral zygospores.</article-title><source>Bulletin of the Torrey Botanical Club</source><volume>84</volume>(<issue>4</issue>): <fpage>268</fpage>–<lpage>280</lpage>. <ext-link xlink:type="simple" ext-link-type="doi" xlink:href="10.2307/2482673">https://doi.org/10.2307/2482673</ext-link></mixed-citation></ref></ref-list></tp:taxon-treatment>
