# Supplementary material for: A taxonomic revision of the genus Conidiobolus (Ancylistaceae, Entomophthorales): four clades including three new genera
Source: MycoKeys. 2020 Mar 30;66:55–81. doi: 10.3897/mycokeys.66.46575 (PMC7136305; doi:10.3897/mycokeys.66.46575)
Supplement: XML Treatment for Neoconidiobolus lachnodes [file mycokeys.66.46575-treatment21.xml]

<!DOCTYPE tp:taxon-treatment
  PUBLIC "-//TaxonX//DTD Taxonomic Treatment Publishing DTD v0 20100105//EN" "tax-treatment-NSO.dtd">
<tp:taxon-treatment xmlns:tp="http://www.plazi.org/taxpub"><tp:treatment-meta><kwd-group><label>Taxon classification</label><kwd><named-content xmlns:xlink="http://www.w3.org/1999/xlink" content-type="kingdom">Fungi</named-content></kwd><kwd><named-content xmlns:xlink="http://www.w3.org/1999/xlink" content-type="order">Entomophthorales</named-content></kwd><kwd><named-content xmlns:xlink="http://www.w3.org/1999/xlink" content-type="family">Ancylistaceae</named-content></kwd></kwd-group><mixed-citation publication-type="journal"><person-group><name><surname>Nie</surname><given-names>Yong</given-names></name><name><surname>Yu</surname><given-names>De-Shui</given-names></name><name><surname>Wang</surname><given-names>Cheng-Fang</given-names></name><name><surname>Liu</surname><given-names>Xiao-Yong</given-names></name><name><surname>Huang</surname><given-names>Bo</given-names></name></person-group><article-title>A taxonomic revision of the genus <italic><tp:taxon-name><tp:taxon-name-part taxon-name-part-type="genus" reg="Conidiobolus">Conidiobolus</tp:taxon-name-part></tp:taxon-name></italic> (<tp:taxon-name><tp:taxon-name-part taxon-name-part-type="genus" reg="Ancylistaceae">Ancylistaceae</tp:taxon-name-part></tp:taxon-name>, <tp:taxon-name><tp:taxon-name-part taxon-name-part-type="genus" reg="Entomophthorales">Entomophthorales</tp:taxon-name-part></tp:taxon-name>): four clades including three new genera</article-title><source>MycoKeys</source><day>30</day><month>3</month><year>2020</year><volume>66</volume><fpage>55</fpage><lpage>81</lpage><pub-id pub-id-type="doi">10.3897/mycokeys.66.46575</pub-id></mixed-citation></tp:treatment-meta><tp:nomenclature><tp:taxon-name><object-id xmlns:xlink="http://www.w3.org/1999/xlink" content-type="arpha" xlink:type="simple">A8105E3E-8740-529B-AF8F-B699C93DBD05</object-id>
              <tp:taxon-name-part taxon-name-part-type="genus" reg="Neoconidiobolus">Neoconidiobolus</tp:taxon-name-part>
              <tp:taxon-name-part taxon-name-part-type="species" reg="lachnodes">lachnodes</tp:taxon-name-part>
              <object-id xmlns:xlink="http://www.w3.org/1999/xlink" content-type="mycobank" xlink:type="simple">831627</object-id>
            </tp:taxon-name><tp:taxon-authority>(Drechsler) B. Huang &amp; Y. Nie</tp:taxon-authority><tp:taxon-status xmlns:xlink="http://www.w3.org/1999/xlink" xlink:type="simple">comb. nov.</tp:taxon-status><tp:nomenclature-citation-list><tp:nomenclature-citation><tp:taxon-name>
                  <tp:taxon-name-part taxon-name-part-type="genus" reg="Conidiobolus">Conidiobolus</tp:taxon-name-part> <tp:taxon-name-part taxon-name-part-type="species" reg="lachnodes">lachnodes</tp:taxon-name-part></tp:taxon-name><comment>Drechsler, Am. J. Bot. 42: 442 (1955). Basionym.</comment></tp:nomenclature-citation></tp:nomenclature-citation-list></tp:nomenclature></tp:taxon-treatment>
